# Supplementary material for: A Porous Geopolymer Containing Ti-Bearing Blast Furnace Slag: Synthesis, Characterization, and Adsorption-Photodegradation Studies towards Methylene Blue Removal under Visible Light Condition
Source: Molecules. 2023 Apr 24;28(9):3673. doi: 10.3390/molecules28093673 (PMC10180165; doi:10.3390/molecules28093673)
Supplement: Supplementary file 1 [file molecules-28-03673-s001.zip]

Archive with 1 entries (1 files):
- molecules-2326901-SI.pdf
